# Supplementary material for: Bayesan Model to Predict R Status After Neoadjuvant Therapy in Pancreatic Cancer
Source: Cancers (Basel). 2024 Dec 7;16(23):4106. doi: 10.3390/cancers16234106 (PMC11640340; doi:10.3390/cancers16234106)
Supplement: Supplementary file 1 [file cancers-16-04106-s001.zip]

Archive with 1 entries (1 files):
- cancers-3351934-supplementary.pdf
